# Supplementary material for: Egg cell-specific promoter-controlled CRISPR/Cas9 efficiently generates homozygous mutants for multiple target genes in Arabidopsis in a single generation
Source: Genome Biol. 2015 Jul 21;16(1):144. doi: 10.1186/s13059-015-0715-0 (PMC4507317; doi:10.1186/s13059-015-0715-0)
Supplement: Additional file 6: — Vector maps and sequences. [file 13059_2015_715_MOESM6_ESM.zip]

Archive with 1 entries (1 files):
- 13059_2015_715_add6.rar
